# Supplementary material for: Armadillo Motifs Involved in Vesicular Transport
Source: PLoS One. 2010 Feb 1;5(2):e8991. doi: 10.1371/journal.pone.0008991 (PMC2813876; doi:10.1371/journal.pone.0008991)
Supplement: Table S1 — Structure-based alignment of p115 and beta-catenin (0.08 MB XLS) [file pone.0008991.s001.xls]

## Sheet: Tabelle1
2w3c (p115)	2bct (βCat)	Z-Score	Aligned Residues	RMSD [Å]	Seq. Identity [%]	Structure based sequence alignment
ARM3	ARM1	4	31	1.1	23	DSSP llhhhhhhhhlLHHHHHHHHHLLLLLHHHHHHHHHHHHHHHHl Query nsqfteifikqQENVTLLLSLLEEFDFHVRWPGVKLLTSLLKq 43 ident | || | | | | Sbjct ...........TRAIPELTKLLNDEDQVVVNKAAVMVHQLSK. 31 DSSP ...........LLHHHHHHHHHLLLLHHHHHHHHHHHHHHLL.
ARM3	ARM2	6.2	41	1.2	10	DSSP lLHHHHHHHHLLHHHHHHHHHL.LLLLHHHHHHHHHHHHHHHHl Query nSQFTEIFIKQQENVTLLLSLL.EEFDFHVRWPGVKLLTSLLKq 43 ident | | | | Sbjct kEASRHAIMRSPQMVSAIVRTMqNTNDVETARCTAGTLHNLSH. 43 DSSP lHHHHHHHHLLHHHHHHHHHHHhHLLLHHHHHHHHHHHHHHHL.
ARM3	ARM3	5.9	40	1.2	18	DSSP lLHHHHHHHHLLhHHHHHHHHLLLLLHHHHHHHHHHHHHHHHl Query nSQFTEIFIKQQeNVTLLLSLLEEFDFHVRWPGVKLLTSLLKq 43 ident | | | | | || Sbjct hREGLLAIFKSG.GIPALVKMLGSPVDSVLFYAITTLHNLLL. 41 DSSP lHHHHHHHHLLL.HHHHHHHHHHLLLHHHHHHHHHHHHHHHL.
ARM3	ARM4	6	40	1.2	10	DSSP .lLHHHHHHHHLLhHHHHHHHHLLLLLHHHHHHHHHHHHHHHHl Query .nSQFTEIFIKQQeNVTLLLSLLEEFDFHVRWPGVKLLTSLLKq 43 ident || | | Sbjct hqEGAKMAVRLAG.GLQKMVALLNKTNVKFLAITTDCLQILAY. 42 DSSP llLLHHHHHHHLL.HHHHHHHHLLLLLHHHHHHHHHHHHHHHL.
ARM3	ARM5	6.1	40	1	13	DSSP .lLHHHHHHHHLLhHHHHHHHHLL.LLLHHHHHHHHHHHHHHHHl Query .nSQFTEIFIKQQeNVTLLLSLLE.EFDFHVRWPGVKLLTSLLKq 43 ident | | | | | Sbjct gnQESKLIILASG.GPQALVNIMRtYTYEKLLWTTSRVLKVLSV. 43 DSSP llHHHHHHHHHLL.HHHHHHHHHHhLLLHHHHHHHHHHHHHHLL.
ARM3	ARM6	5.5	40	1.1	13	DSSP lLHHHHHHHHLLhHHHHHHHHLLLLLHHHHHHHHHHHHHHHHl Query nSQFTEIFIKQQeNVTLLLSLLEEFDFHVRWPGVKLLTSLLKq 43 ident | | | | | Sbjct cSSNKPAIVEAG.GMQALGLHLTDPSQRLVQNCLWTLRNLSD. 41 DSSP lLLHHHHHHHLL.HHHHHHHHLLLLLHHHHHHHHHHHHHHHL.
ARM3	ARM7	4.6	39	2	18	DSSP lLHHHHHHHHLLhHHHHHHHHLLLLLHHHHHHHHHHHHHHHHl Query nSQFTEIFIKQQeNVTLLLSLLEEFDFHVRWPGVKLLTSLLKq 43 ident | | | | | Sbjct cSSNKPAIVEAG.GMQALGLHLTDPSQRLVQNCLWTLRNLSD. 41 DSSP lLLHHHHHHHLL.HHHHHHHHLLLLLHHHHHHHHHHHHHHHL.
ARM3	ARM8	5.2	40	1.3	13	DSSP .lLHHHHHHHHLLhHHHHHHHHLL.LLLH.HHHHHHHHHHHHHHHl Query .nSQFTEIFIKQQeNVTLLLSLLE.EFDF.HVRWPGVKLLTSLLKq 43 ident | | | | | Sbjct nnYKNKMMVCQVG.GIEALVRTVLrAGDReDITEPAICALRHLTS. 44 DSSP llHHHHHHHHHLL.HHHHHHHHHHhHLLLhHHHHHHHHHHHHHLL.
ARM3	ARM9	5.5	40	1.3	13	DSSP ....lLHHHHHHHHLLhHHHHHHHHLLL.LLHHHHHHHHHHHHHHHHl Query ....nSQFTEIFIKQQeNVTLLLSLLEE.FDFHVRWPGVKLLTSLLKq 43 ident || | | | Sbjct rhqeaEMAQNAVRLHY.GLPVVVKLLHPpSHWPLIKATVGLIRNLAL. 46 DSSP llllhHHHHHHHHHLL.HHHHHHHLLLLlLLHHHHHHHHHHHHHHHL.
ARM3	ARM10	5.2	40	1.3	15	DSSP lLHHHHHHHHLLhHHHHHHHHLLLL........LHHHHHHHHHHHHHHHHl Query nSQFTEIFIKQQeNVTLLLSLLEEF........DFHVRWPGVKLLTSLLKq 43 ident | | || | | Sbjct cPANHAPLREQG.AIPRLVQLLVRAhqdtqrvrMEEIVEGCTGALHILAR. 49 DSSP lHHHHHHHHHHL.HHHHHHHHHHHHhhllllllHHHHHHHHHHHHHHHLL.
ARM3	ARM11	6.4	40	0.9	13	DSSP lLHHHHHHHHLLhHHHHHHHHLLLL........LHHHHHHHHHHHHHHHHl Query nSQFTEIFIKQQeNVTLLLSLLEEF........DFHVRWPGVKLLTSLLKq 43 ident | | || | | Sbjct cPANHAPLREQG.AIPRLVQLLVRAhqdtqrvrMEEIVEGCTGALHILAR. 49 DSSP lHHHHHHHHHHL.HHHHHHHHHHHHhhllllllHHHHHHHHHHHHHHHLL.
ARM3	ARM12	4.7	41	1.7	15	DSSP lLHHHHHHHHLLhHHHHHHHHLLLLLHHHHHHHHHHHHHHHHL Query nSQFTEIFIKQQeNVTLLLSLLEEFDFHVRWPGVKLLTSLLKQ 43 ident | | || | | Sbjct dKEAAEAIEAEG.ATAPLTELLHSRNEGVATYAAAVLFRMSED 42 DSSP lHHHHHHHHHLL.LHHHHHLLLLLLLHHHHHHHHHHHHHLLLL
ARM4	ARM1	3.3	30	1.6	23	DSSP lhhhhhhhhhhlLLHHHHHHHHHHLLLHHHHHHHHHHHHHHL. Query lgpqvqqiilvsPMGVSRLMDLLADSREVIRNDGVLLLQALT. 42 ident | || | | | | Sbjct ............TRAIPELTKLLNDEDQVVVNKAAVMVHQLSk 31 DSSP ............LLHHHHHHHHHLLLLHHHHHHHHHHHHHHLl
ARM4	ARM2	4.8	41	2.1	17	DSSP lHHHHHHHHHHLLLHHHHHHHHHH.LLLHHHHHHHHHHHHHHL. Query lGPQVQQIILVSPMGVSRLMDLLA.DSREVIRNDGVLLLQALT. 42 ident | || || | | Sbjct .KEASRHAIMRSPQMVSAIVRTMQnTNDVETARCTAGTLHNLSh 43 DSSP .LHHHHHHHHLLHHHHHHHHHHHHhLLLHHHHHHHHHHHHHHHl
ARM4	ARM3	5.2	40	1.8	18	DSSP lHHHHHHHHHHLlLHHHHHHHHHHLLLHHHHHHHHHHHHHHL. Query lGPQVQQIILVSpMGVSRLMDLLADSREVIRNDGVLLLQALT. 42 ident | | | | | | | Sbjct .HREGLLAIFKS.GGIPALVKMLGSPVDSVLFYAITTLHNLLl 41 DSSP .LHHHHHHHHLL.LHHHHHHHHHHLLLHHHHHHHHHHHHHHHl
ARM4	ARM4	4.7	41	2	15	DSSP LHHHHHHHHHHLlLHHHHHHHHHHLLLHHHHHHHHHHHHHHL. Query LGPQVQQIILVSpMGVSRLMDLLADSREVIRNDGVLLLQALT. 42 ident | || || | Sbjct HQEGAKMAVRLA.GGLQKMVALLNKTNVKFLAITTDCLQILAy 42 DSSP LLLLHHHHHHHL.LHHHHHHHHLLLLLHHHHHHHHHHHHHHHl
ARM4	ARM5	5.1	41	1.6	22	DSSP LHHHHHHHHHHLlLHHHHHHHHHH.LLLHHHHHHHHHHHHHHL. Query LGPQVQQIILVSpMGVSRLMDLLA.DSREVIRNDGVLLLQALT. 42 ident ||| | | | | | | Sbjct GNQESKLIILAS.GGPQALVNIMRtYTYEKLLWTTSRVLKVLSv 43 DSSP LLHHHHHHHHHL.LHHHHHHHHHHhLLLHHHHHHHHHHHHHHLl
ARM4	ARM6	4.6	40	1.7	18	DSSP lHHHHHHHHHHLlLHHHHHHHHHHLLLHHHHHHHHHHHHHHL. Query lGPQVQQIILVSpMGVSRLMDLLADSREVIRNDGVLLLQALT. 42 ident | | | | | | | Sbjct .CSSNKPAIVEA.GGMQALGLHLTDPSQRLVQNCLWTLRNLSd 41 DSSP .LLLHHHHHHHL.LHHHHHHHHLLLLLHHHHHHHHHHHHHHHl
ARM4	ARM7	4.1	37	1.8	19	DSSP LHHHhhHHHHhllLHHHHHHHHHHLLLHHHHHHHHHHHHHHL. Query LGPQvqQIILvspMGVSRLMDLLADSREVIRNDGVLLLQALT. 42 ident | | || | || Sbjct AATK..QEGM..eGLLGTLVQLLGSDDINVVTCAAGILSNLTc 39 DSSP LLLL..LLLH..hHHHHHHHHHLLLLLHHHHHHHHHHHHHHHl
ARM4	ARM8	4.5	41	1.8	15	DSSP LHHHHHHHHHHLlLHHHHHHHHHH.LLLHH.HHHHHHHHHHHHL. Query LGPQVQQIILVSpMGVSRLMDLLA.DSREV.IRNDGVLLLQALT. 42 ident | | | | || Sbjct NNYKNKMMVCQV.GGIEALVRTVLrAGDREdITEPAICALRHLTs 44 DSSP LLHHHHHHHHHL.LHHHHHHHHHHhHLLLHhHHHHHHHHHHHHLl
ARM4	ARM9	5	40	1.4	20	DSSP ...LHHHHHHHHHHLlLHHHHHHHHHH.lLLHHHHHHHHHHHHHHL. Query ...LGPQVQQIILVSpMGVSRLMDLLA.dSREVIRNDGVLLLQALT. 42 ident | | || | | | | Sbjct rhqEAEMAQNAVRLH.YGLPVVVKLLHppSHWPLIKATVGLIRNLAl 46 DSSP lllLHHHHHHHHHHL.LHHHHHHHLLLllLLHHHHHHHHHHHHHHHl
ARM4	ARM10	4.1	40	1.8	20	DSSP lHHHHHHHHHHLlLHHHHHHH.HHHLL.......LHHHHHHHHHHHHHHL. Query lGPQVQQIILVSpMGVSRLMD.LLADS.......REVIRNDGVLLLQALT. 42 ident | || | | | | | Sbjct .CPANHAPLREQ.GAIPRLVQlLVRAHqdtqrvrMEEIVEGCTGALHILAr 49 DSSP .LHHHHHHHHHH.LHHHHHHHhHHHHHhllllllHHHHHHHHHHHHHHHLl
ARM4	ARM11	5.3	40	1.6	18	DSSP lHHHHHHHHHHLLlHHHHHHHHHHLLLHHHHHHHHHHHHHHL. Query lGPQVQQIILVSPmGVSRLMDLLADSREVIRNDGVLLLQALT. 42 ident | || | | | | Sbjct .DVHNRIVIRGLN.TIPLFVQLLYSPIENIQRVAAGVLCELAq 41 DSSP .LHHHHHHHHHLL.LHHHHHHHLLLLLHHHHHHHHHHHHHHLl
ARM4	ARM12	4.1	40	2.2	15	DSSP LHHHHHHHHHHLllHHHHHHHHHHLLLHHHHHHHHHHHHHHL.. Query LGPQVQQIILVSpmGVSRLMDLLADSREVIRNDGVLLLQALT.. 42 ident | | || | | Sbjct DKEAAEAIEAEG..ATAPLTELLHSRNEGVATYAAAVLFRMSed 42 DSSP LHHHHHHHHHLL..LHHHHHLLLLLLLHHHHHHHHHHHHHLLll
ARM5	ARM1	2.8	30	1.6	20	DSSP lllhhhhhhhhhLLHHHHHHHHHHHLlhhhLLHHHHHHHHHHHHHL. Query rsngaiqkivafENAFERLLDIISEEgnsdGGIVVEDCLILLQNLL. 46 ident | | | || | Sbjct ............TRAIPELTKLLNDE....DQVVVNKAAVMVHQLSk 31 DSSP ............LLHHHHHHHHHLLL....LHHHHHHHHHHHHHHLl
ARM5	ARM2	5.4	41	2	10	DSSP llLHHHHHHHHHLL.HHHHHHHHHHHLLhhhLLHHHHHHHHHHHHHL. Query rsNGAIQKIVAFEN.AFERLLDIISEEGnsdGGIVVEDCLILLQNLL. 46 ident | | || Sbjct ..KEASRHAIMRSPqMVSAIVRTMQNTN...DVETARCTAGTLHNLSh 43 DSSP ..LHHHHHHHHLLHhHHHHHHHHHHHLL...LHHHHHHHHHHHHHHHl
ARM5	ARM3	5.5	40	1.7	15	DSSP llLHHHHHHHHHLLHHHHHHHHHHHLlhhhLLHHHHHHHHHHHHHL. Query rsNGAIQKIVAFENAFERLLDIISEEgnsdGGIVVEDCLILLQNLL. 46 ident | | | ||| Sbjct ..HREGLLAIFKSGGIPALVKMLGSP....VDSVLFYAITTLHNLLl 41 DSSP ..LHHHHHHHHLLLHHHHHHHHHHLL....LHHHHHHHHHHHHHHHl
ARM5	ARM4	5.9	41	1.8	10	DSSP lLLHHHHHHHHHLLHHHHHHHHHHHLlhhhLLHHHHHHHHHHHHHL. Query rSNGAIQKIVAFENAFERLLDIISEEgnsdGGIVVEDCLILLQNLL. 46 ident | || | Sbjct .HQEGAKMAVRLAGGLQKMVALLNKT....NVKFLAITTDCLQILAy 42 DSSP .LLLLHHHHHHHLLHHHHHHHHLLLL....LHHHHHHHHHHHHHHHl
ARM5	ARM5	7.1	42	1.2	14	DSSP lLLHHHHHHHHHLLHHHHHHHHHHHLlhhHLLHHHHHHHHHHHHHL. Query rSNGAIQKIVAFENAFERLLDIISEEgnsDGGIVVEDCLILLQNLL. 46 ident | | | | | | Sbjct .GNQESKLIILASGGPQALVNIMRTY...TYEKLLWTTSRVLKVLSv 43 DSSP .LLHHHHHHHHHLLHHHHHHHHHHHL...LLHHHHHHHHHHHHHHLl
ARM5	ARM6	5.7	40	1.9	18	DSSP llLHHHHHHHHHLLHHHHHHHHHhhllHHHLLHHHHHHHHHHHHHL. Query rsNGAIQKIVAFENAFERLLDIIseegNSDGGIVVEDCLILLQNLL. 46 ident | | || | || Sbjct ..CSSNKPAIVEAGGMQALGLHL....TDPSQRLVQNCLWTLRNLSd 41 DSSP ..LLLHHHHHHHLLHHHHHHHHL....LLLLHHHHHHHHHHHHHHHl
ARM5	ARM7	3.7	37	2.2	22	DSSP lLLHHhhHHHHhLLHHHHHHHHHHhllhhHLLHHHHHHHHHHHHHL. Query rSNGAiqKIVAfENAFERLLDIISeegnsDGGIVVEDCLILLQNLL. 46 ident | | | || | || Sbjct .AATK..QEGM.EGLLGTLVQLLG....sDDINVVTCAAGILSNLTc 39 DSSP .LLLL..LLLH.HHHHHHHHHHLL....lLLHHHHHHHHHHHHHHHl
ARM5	ARM8	7.1	43	1.1	21	DSSP lLLHHHHHHHHHLLHHHHHHHHHHHLLhhHLLHHHHHHHHHHHHHL. Query rSNGAIQKIVAFENAFERLLDIISEEGnsDGGIVVEDCLILLQNLL. 46 ident | | | | | | | | | Sbjct .NNYKNKMMVCQVGGIEALVRTVLRAG..DREDITEPAICALRHLTs 44 DSSP .LLHHHHHHHHHLLHHHHHHHHHHHHL..LLHHHHHHHHHHHHHHLl
ARM5	ARM9	5.5	42	2.1	12	DSSP ..lLLHHHHHHHHHLLHHHHHHHHHhHLLHhhLLHHHHHHHHHHHHHL. Query ..rSNGAIQKIVAFENAFERLLDIIsEEGNsdGGIVVEDCLILLQNLL. 46 ident | | | || Sbjct rhqEAEMAQNAVRLHYGLPVVVKLL.HPPS..HWPLIKATVGLIRNLAl 46 DSSP lllLHHHHHHHHHHLLHHHHHHHLL.LLLL..LHHHHHHHHHHHHHHHl
ARM5	ARM10	5.8	44	1.9	20	DSSP llLHHHHHHHHHLLHHHHHHHHHHHLLHHH....LLHHHHHHHHHHHHHL. Query rsNGAIQKIVAFENAFERLLDIISEEGNSD....GGIVVEDCLILLQNLL. 46 ident | | || || | | | Sbjct ..CPANHAPLREQGAIPRLVQLLVRAHQDTqrvrMEEIVEGCTGALHILAr 49 DSSP ..LHHHHHHHHHHLHHHHHHHHHHHHHHLLllllHHHHHHHHHHHHHHHLl
ARM5	ARM11	5.2	40	2	10	DSSP llLHHHHHHHHHLLHHHHHHHHHhhllHHHLLHHHHHHHHHHHHHL. Query rsNGAIQKIVAFENAFERLLDIIseegNSDGGIVVEDCLILLQNLL. 46 ident | | | | Sbjct ..DVHNRIVIRGLNTIPLFVQLL....YSPIENIQRVAAGVLCELAq 41 DSSP ..LHHHHHHHHHLLLHHHHHHHL....LLLLHHHHHHHHHHHHHHLl
ARM5	ARM12	5.1	40	1.9	15	DSSP llLHHHHHHHHHLLHHHHHHHHHhhllHHHLLHHHHHHHHHHHHHL.. Query rsNGAIQKIVAFENAFERLLDIIseegNSDGGIVVEDCLILLQNLL.. 46 ident | | | | | | Sbjct ..DKEAAEAIEAEGATAPLTELL....HSRNEGVATYAAAVLFRMSed 42 DSSP ..LHHHHHHHHHLLLHHHHHLLL....LLLLHHHHHHHHHHHHHLLll
ARM6	ARM1	No significant similarities were detected.
ARM6	ARM2	3.7	38	1.8	5	DSSP llLHHHHHHHHHLL.LHHH.HLHHHLllllhhHHHHHHHHHHHHHHHL. Query knNNSNQNFFKEGS.YIQR.MKPWFEvgwsaqKVTNLHLMLQLVRVLV. 46 ident | | Sbjct ..KEASRHAIMRSPqMVSAiVRTMQN....tnDVETARCTAGTLHNLSh 43 DSSP ..LHHHHHHHHLLHhHHHHhHHHHHH....llLHHHHHHHHHHHHHHHl
ARM6	ARM3	3.7	38	2	11	DSSP llLHHHHHHHHHLLLHHH.HLHHHLllllhhHHHHHHHHHHHHHHHL. Query knNNSNQNFFKEGSYIQR.MKPWFEvgwsaqKVTNLHLMLQLVRVLV. 46 ident | | | | Sbjct ..HREGLLAIFKSGGIPAlVKMLGS.....pVDSVLFYAITTLHNLLl 41 DSSP ..LHHHHHHHHLLLHHHHhHHHHHL.....lLHHHHHHHHHHHHHHHl
ARM6	ARM4	4.3	39	1.5	13	DSSP lLLHHHHHHHHHLLLHHHHLHHHLllllhhHHHHHHHHHHHHHHHL. Query kNNNSNQNFFKEGSYIQRMKPWFEvgwsaqKVTNLHLMLQLVRVLV. 46 ident | | | | | Sbjct .HQEGAKMAVRLAGGLQKMVALLN....ktNVKFLAITTDCLQILAy 42 DSSP .LLLLHHHHHHHLLHHHHHHHHLL....llLHHHHHHHHHHHHHHHl
ARM6	ARM5	4.8	40	1.5	13	DSSP lLLHHHHHHHHHLLLHHHHLHHHLLlllhhHHHHHHHHHHHHHHHL. Query kNNNSNQNFFKEGSYIQRMKPWFEVgwsaqKVTNLHLMLQLVRVLV. 46 ident | | | || Sbjct .GNQESKLIILASGGPQALVNIMRT...ytYEKLLWTTSRVLKVLSv 43 DSSP .LLHHHHHHHHHLLHHHHHHHHHHH...llLHHHHHHHHHHHHHHLl
ARM6	ARM6	3.6	38	1.4	18	DSSP llLHHHHHHHHHLLLHHHHLHHHLllllhhHHHHHHHHHHHHHHHL. Query knNNSNQNFFKEGSYIQRMKPWFEvgwsaqKVTNLHLMLQLVRVLV. 46 ident || | | | | | Sbjct ..CSSNKPAIVEAGGMQALGLHLT....dpSQRLVQNCLWTLRNLSd 41 DSSP ..LLLHHHHHHHLLHHHHHHHHLL....llLHHHHHHHHHHHHHHHl
ARM6	ARM7	2.3	35	2.5	3	DSSP LLLHHhhHHHHhlLLHHH.HLHHHlllllhhHHHHHHHHHHHHHHHL. Query KNNNSnqNFFKegSYIQR.MKPWFevgwsaqKVTNLHLMLQLVRVLV. 46 ident | Sbjct AATKQ..EGME..GLLGTlVQLLG.....sdDINVVTCAAGILSNLTc 39 DSSP LLLLL..LLHH..HHHHHhHHHLL.....llLHHHHHHHHHHHHHHHl
ARM6	ARM8	4	39	1.6	15	DSSP lLLHHHHHHHHHLLLHHH.HLHHHLllllhhHHHHHHHHHHHHHHHL. Query kNNNSNQNFFKEGSYIQR.MKPWFEvgwsaqKVTNLHLMLQLVRVLV. 46 ident || | | | | Sbjct .NNYKNKMMVCQVGGIEAlVRTVLR...agdREDITEPAICALRHLTs 44 DSSP .LLHHHHHHHHHLLHHHHhHHHHHH...hllLHHHHHHHHHHHHHHLl
ARM6	ARM9	2.3	37	2.2	8	DSSP llLHHHHHHHHhLLLH..HHHLHHHLllllhhHHHHHHHHHHHHHHHL. Query knNNSNQNFFKeGSYI..QRMKPWFEvgwsaqKVTNLHLMLQLVRVLV. 46 ident | | | Sbjct ..RHQEAEMAQ.NAVRlhYGLPVVVKllhppsHWPLIKATVGLIRNLAl 46 DSSP ..LLLLHHHHH.HHHHhlLHHHHHHHllllllLHHHHHHHHHHHHHHHl
ARM6	ARM10	4.1	43	2.2	12	DSSP llLHHHHHHHHHLLLHHHH.LHHH..LLLL.lHHHHHHHHHHHHHHHHHL. Query knNNSNQNFFKEGSYIQRM.KPWF..EVGW.sAQKVTNLHLMLQLVRVLV. 46 ident | | | | | Sbjct ..CPANHAPLREQGAIPRLvQLLVraHQDTqrVRMEEIVEGCTGALHILAr 49 DSSP ..LHHHHHHHHHHLHHHHHhHHHHhhHHLLllLLHHHHHHHHHHHHHHHLl
ARM6	ARM11	3.9	38	1.4	8	DSSP llLHHHHHHHHHLLLHHHHLHHHLllllhhHHHHHHHHHHHHHHHL. Query knNNSNQNFFKEGSYIQRMKPWFEvgwsaqKVTNLHLMLQLVRVLV. 46 ident | | | Sbjct ..DVHNRIVIRGLNTIPLFVQLLY....spIENIQRVAAGVLCELAq 41 DSSP ..LHHHHHHHHHLLLHHHHHHHLL....llLHHHHHHHHHHHHHHLl
ARM6	ARM12	2.6	38	1.8	0	DSSP llLHHHHHHHHHLLLHHHHLHHHLllllhhHHHHHHHHHHHHHHHL.. Query knNNSNQNFFKEGSYIQRMKPWFEvgwsaqKVTNLHLMLQLVRVLV.. 46 ident Sbjct ..DKEAAEAIEAEGATAPLTELLH....srNEGVATYAAAVLFRMSed 42 DSSP ..LHHHHHHHHHLLLHHHHHLLLL....llLHHHHHHHHHHHHHLLll
ARM7	ARM1	2.2	30	1.8	10	DSSP lllllhhhhhhhhhhhhhLLHHHHHHHHHHLllLLHHHHHHHHHHHHHHL. Query sptnppgatsscqkamfqCGLLQQLCTILMAtgVPADILTETINTVSEVI. 50 ident | | | Sbjct ..................TRAIPELTKLLND..EDQVVVNKAAVMVHQLSk 31 DSSP ..................LLHHHHHHHHHLL..LLHHHHHHHHHHHHHHLl
ARM7	ARM2	4.3	40	2.2	8	DSSP lllllhhhHHHHHHHHHHLL.HHHHHHHHHHLllLLHHHHHHHHHHHHHHL. Query sptnppgaTSSCQKAMFQCG.LLQQLCTILMAtgVPADILTETINTVSEVI. 50 ident | | | Sbjct ........KEASRHAIMRSPqMVSAIVRTMQN.tNDVETARCTAGTLHNLSh 43 DSSP ........LHHHHHHHHLLHhHHHHHHHHHHH.lLLHHHHHHHHHHHHHHHl
ARM7	ARM3	4.7	40	2.1	20	DSSP lllllhhhHHHHHHHHHHLLHHHHHHHHHHLllLLHHHHHHHHHHHHHHL. Query sptnppgaTSSCQKAMFQCGLLQQLCTILMAtgVPADILTETINTVSEVI. 50 ident | | | | | | | | Sbjct ........HREGLLAIFKSGGIPALVKMLGS..PVDSVLFYAITTLHNLLl 41 DSSP ........LHHHHHHHHLLLHHHHHHHHHHL..LLHHHHHHHHHHHHHHHl
ARM7	ARM4	5.1	41	2.3	17	DSSP lllllhhHHHHHHHHHHHLLHHHHHHHHHHLllLLHHHHHHHHHHHHHHL. Query sptnppgATSSCQKAMFQCGLLQQLCTILMAtgVPADILTETINTVSEVI. 50 ident | | || | | | Sbjct .......HQEGAKMAVRLAGGLQKMVALLNK..TNVKFLAITTDCLQILAy 42 DSSP .......LLLLHHHHHHHLLHHHHHHHHLLL..LLHHHHHHHHHHHHHHHl
ARM7	ARM5	5.6	41	1.7	15	DSSP lllllhhHHHHHHHHHHHLLHHHHHHHHHHLllLLHHHHHHHHHHHHHHL. Query sptnppgATSSCQKAMFQCGLLQQLCTILMAtgVPADILTETINTVSEVI. 50 ident | | | | | | Sbjct .......GNQESKLIILASGGPQALVNIMRT.yTYEKLLWTTSRVLKVLSv 43 DSSP .......LLHHHHHHHHHLLHHHHHHHHHHH.lLLHHHHHHHHHHHHHHLl
ARM7	ARM6	4.5	40	1.9	20	DSSP lllllhhhHHHHHHHHHHLLHHHHHHHHHHLllLLHHHHHHHHHHHHHHL. Query sptnppgaTSSCQKAMFQCGLLQQLCTILMAtgVPADILTETINTVSEVI. 50 ident || | | | | | | Sbjct ........CSSNKPAIVEAGGMQALGLHLTD..PSQRLVQNCLWTLRNLSd 41 DSSP ........LLLHHHHHHHLLHHHHHHHHLLL..LLHHHHHHHHHHHHHHHl
ARM7	ARM7	3.5	37	1.7	22	DSSP lllllhhhHHHHhHHHHhlLHHHHHHHHHHLllLLHHHHHHHHHHHHHHL. Query sptnppgaTSSCqKAMFqcGLLQQLCTILMAtgVPADILTETINTVSEVI. 50 ident | ||| | | | | Sbjct .......aATKQ.EGME..GLLGTLVQLLGS..DDINVVTCAAGILSNLTc 39 DSSP .......lLLLL.LLHH..HHHHHHHHHLLL..LLHHHHHHHHHHHHHHHl
ARM7	ARM8	5.3	41	1.8	17	DSSP lllllhhhHHHHHHHHHHLLHHHHHHHHHHLlLLLHHHHHHHHHHHHHHL. Query sptnppgaTSSCQKAMFQCGLLQQLCTILMAtGVPADILTETINTVSEVI. 50 ident | | | | || | Sbjct .......nNYKNKMMVCQVGGIEALVRTVLRaGDREDITEPAICALRHLTs 44 DSSP .......lLHHHHHHHHHLLHHHHHHHHHHHhLLLHHHHHHHHHHHHHHLl
ARM7	ARM9	5.9	45	1.9	11	DSSP lllLLHHhHHHHHHHHHHLLHHHHHHHHHHLLlLLHHHHHHHHHHHHHHL. Query sptNPPGaTSSCQKAMFQCGLLQQLCTILMATgVPADILTETINTVSEVI. 50 ident | | | | | Sbjct ...RHQE.AEMAQNAVRLHYGLPVVVKLLHPP.SHWPLIKATVGLIRNLAl 46 DSSP ...LLLL.HHHHHHHHHHLLHHHHHHHLLLLL.LLHHHHHHHHHHHHHHHl
ARM7	ARM10	4.7	42	1.8	10	DSSP lllllhhhHHHHHHHHHHLLHHHHHHHHHH..LLLL....LHHHHHHHHHHHHHHL. Query sptnppgaTSSCQKAMFQCGLLQQLCTILM..ATGV....PADILTETINTVSEVI. 50 ident | | | | Sbjct ........CPANHAPLREQGAIPRLVQLLVraHQDTqrvrMEEIVEGCTGALHILAr 49 DSSP ........LHHHHHHHHHHLHHHHHHHHHHhhHHLLllllHHHHHHHHHHHHHHHLl
ARM7	ARM11	4.3	39	1.8	8	DSSP lllllhhhHHHHHHHHHHLLHHHHHHHHHHlllLLHHHHHHHHHHHHHHL. Query sptnppgaTSSCQKAMFQCGLLQQLCTILMatgVPADILTETINTVSEVI. 50 ident | | | Sbjct ........DVHNRIVIRGLNTIPLFVQLLY..sPIENIQRVAAGVLCELAq 41 DSSP ........LHHHHHHHHHLLLHHHHHHHLL..lLLHHHHHHHHHHHHHHLl
ARM7	ARM12	2.2	37	2.3	11	DSSP lllllhHHHHHHHHHHhhllHHHHHHHHHHlllLLHHHHHHHHHHHHHHL.. Query sptnppGATSSCQKAMfqcgLLQQLCTILMatgVPADILTETINTVSEVI.. 50 ident | | | | Sbjct ....dkEAAEAIEAEG....ATAPLTELLH..sRNEGVATYAAAVLFRMSed 42 DSSP ....lhHHHHHHHHLL....LHHHHHLLLL..lLLHHHHHHHHHHHHHLLll
ARM8	ARM1	3	30	1.9	13	DSSP lllhhhhhhhhlleellllEEHHHHHHHHHLLllLLHHHHHHHHHHHHHHL. Query rgcqvnqdyfasvnapsppRPAIVVLLMSMVNerQPFVLRCAVLYCFQCFL. 51 ident || | | Sbjct ...................TRAIPELTKLLND..EDQVVVNKAAVMVHQLSk 31 DSSP ...................LLHHHHHHHHHLL..LLHHHHHHHHHHHHHHLl
ARM8	ARM2	5.8	41	2.1	5	DSSP llLHHHHHHHHLLEelllleEHHHHHHHHHLLllLLHHHHHHHHHHHHHHL. Query rgCQVNQDYFASVNapspprPAIVVLLMSMVNerQPFVLRCAVLYCFQCFL. 51 ident | | Sbjct ..KEASRHAIMRSP......QMVSAIVRTMQN.tNDVETARCTAGTLHNLSh 43 DSSP ..LHHHHHHHHLLH......HHHHHHHHHHHH.lLLHHHHHHHHHHHHHHHl
ARM8	ARM3	5.6	40	1.7	8	DSSP llLHHHHHHHHLLeelllleEHHHHHHHHHLLllLLHHHHHHHHHHHHHHL. Query rgCQVNQDYFASVnapspprPAIVVLLMSMVNerQPFVLRCAVLYCFQCFL. 51 ident | | | Sbjct ..HREGLLAIFKS.......GGIPALVKMLGS..PVDSVLFYAITTLHNLLl 41 DSSP ..LHHHHHHHHLL.......LHHHHHHHHHHL..LLHHHHHHHHHHHHHHHl
ARM8	ARM4	5.1	41	2.3	5	DSSP lLLHHHHHHHHLLeelllleEHHHHHHHHHLLllLLHHHHHHHHHHHHHHL. Query rGCQVNQDYFASVnapspprPAIVVLLMSMVNerQPFVLRCAVLYCFQCFL. 51 ident | | Sbjct .HQEGAKMAVRLA.......GGLQKMVALLNK..TNVKFLAITTDCLQILAy 42 DSSP .LLLLHHHHHHHL.......LHHHHHHHHLLL..LLHHHHHHHHHHHHHHHl
ARM8	ARM5	6	42	1.5	12	DSSP lLLHHHHHHHHLLeelllleEHHHHHHHHHLLLlLLHHHHHHHHHHHHHHL. Query rGCQVNQDYFASVnapspprPAIVVLLMSMVNErQPFVLRCAVLYCFQCFL. 51 ident | | | | | Sbjct .GNQESKLIILAS.......GGPQALVNIMRTY.TYEKLLWTTSRVLKVLSv 43 DSSP .LLHHHHHHHHHL.......LHHHHHHHHHHHL.LLHHHHHHHHHHHHHHLl
ARM8	ARM6	5.2	40	1.7	13	DSSP llLHHHHHHHHLLeelllleEHHHHHHHHHLLLllLHHHHHHHHHHHHHHL. Query rgCQVNQDYFASVnapspprPAIVVLLMSMVNErqPFVLRCAVLYCFQCFL. 51 ident | | | | | Sbjct ..CSSNKPAIVEA.......GGMQALGLHLTDP..SQRLVQNCLWTLRNLSd 41 DSSP ..LLLHHHHHHHL.......LHHHHHHHHLLLL..LHHHHHHHHHHHHHHHl
ARM8	ARM7	4.2	37	1.9	3	DSSP lLLHHhhHHHHlleelllleEHHHHHHHHHLLLllLHHHHHHHHHHHHHHL. Query rGCQVnqDYFAsvnapspprPAIVVLLMSMVNErqPFVLRCAVLYCFQCFL. 51 ident | Sbjct .AATK..QEGM........eGLLGTLVQLLGSD..DINVVTCAAGILSNLTc 39 DSSP .LLLL..LLLH........hHHHHHHHHHLLLL..LHHHHHHHHHHHHHHHl
ARM8	ARM8	5.7	42	1.8	10	DSSP lLLHHHHHHHHLLeelllleEHHHHHHHHHLLlLLLHHHHHHHHHHHHHHL. Query rGCQVNQDYFASVnapspprPAIVVLLMSMVNeRQPFVLRCAVLYCFQCFL. 51 ident | | | | Sbjct .NNYKNKMMVCQV.......GGIEALVRTVLRaGDREDITEPAICALRHLTs 44 DSSP .LLHHHHHHHHHL.......LHHHHHHHHHHHhLLLHHHHHHHHHHHHHHLl
ARM8	ARM9	5.2	41	1.2	10	DSSP ..llLHHHHHHHHLLeelllleEHHHHHHHHHlLLLLLHHHHHHHHHHHHHHL. Query ..rgCQVNQDYFASVnapspprPAIVVLLMSMvNERQPFVLRCAVLYCFQCFL. 51 ident | | | | Sbjct rhqeAEMAQNAVRLH.......YGLPVVVKLL.HPPSHWPLIKATVGLIRNLAl 46 DSSP llllHHHHHHHHHHL.......LHHHHHHHLL.LLLLLHHHHHHHHHHHHHHHl
ARM8	ARM10	5.3	42	1.7	14	DSSP llLHHHHHHHHLLeelllleEHHHHHHHHHL..LLLL....LHHHHHHHHHHHHHHL. Query rgCQVNQDYFASVnapspprPAIVVLLMSMV..NERQ....PFVLRCAVLYCFQCFL. 51 ident | | || | | Sbjct ..CPANHAPLREQ.......GAIPRLVQLLVraHQDTqrvrMEEIVEGCTGALHILAr 49 DSSP ..LHHHHHHHHHH.......LHHHHHHHHHHhhHHLLllllHHHHHHHHHHHHHHHLl
ARM8	ARM11	5.7	40	1.5	5	DSSP llLHHHHHHHHLLeelllleEHHHHHHHHHLLLllLHHHHHHHHHHHHHHL. Query rgCQVNQDYFASVnapspprPAIVVLLMSMVNErqPFVLRCAVLYCFQCFL. 51 ident | | Sbjct ..DVHNRIVIRGL.......NTIPLFVQLLYSP..IENIQRVAAGVLCELAq 41 DSSP ..LHHHHHHHHHL.......LLHHHHHHHLLLL..LHHHHHHHHHHHHHHLl
ARM8	ARM12	5.1	40	1.6	5	DSSP llLHHHHHHHHLLeelllleEHHHHHHHHHLLLllLHHHHHHHHHHHHHHL.. Query rgCQVNQDYFASVnapspprPAIVVLLMSMVNErqPFVLRCAVLYCFQCFL.. 51 ident | | Sbjct ..DKEAAEAIEAE.......GATAPLTELLHSR..NEGVATYAAAVLFRMSed 42 DSSP ..LHHHHHHHHHL.......LLHHHHHLLLLLL..LHHHHHHHHHHHHHLLll
ARM9	ARM1	3.3	30	1.9	23	DSSP lllhhhhhhhhhlllllllllllllLLHHHHHHHHHLLLLHHHHHHHHHHHHHHL. Query yknqkgqgeivstllpstidatgnsVSAGQLLCGGLFSTDSLSNWCAAVALAHAL. 55 ident | | | | ||| Sbjct .........................TRAIPELTKLLNDEDQVVVNKAAVMVHQLSk 31 DSSP .........................LLHHHHHHHHHLLLLHHHHHHHHHHHHHHLl
ARM9	ARM2	5.2	41	2.3	12	DSSP llLHHHHHHHHHLLllllllllllllLHHHHHHHHHL.LLLHHHHHHHHHHHHHHL. Query ykNQKGQGEIVSTLlpstidatgnsvSAGQLLCGGLF.STDSLSNWCAAVALAHAL. 55 ident | | | | | Sbjct ..KEASRHAIMRSP............QMVSAIVRTMQnTNDVETARCTAGTLHNLSh 43 DSSP ..LHHHHHHHHLLH............HHHHHHHHHHHhLLLHHHHHHHHHHHHHHHl
ARM9	ARM3	4.7	40	2.4	20	DSSP llLHHHHHHHHHLLlllllllllllllHHHHHHHHHLLLLHHHHHHHHHHHHHHL. Query ykNQKGQGEIVSTLlpstidatgnsvsAGQLLCGGLFSTDSLSNWCAAVALAHAL. 55 ident | | | | | | | | Sbjct ..HREGLLAIFKSG.............GIPALVKMLGSPVDSVLFYAITTLHNLLl 41 DSSP ..LHHHHHHHHLLL.............HHHHHHHHHHLLLHHHHHHHHHHHHHHHl
ARM9	ARM4	4.2	41	2.6	10	DSSP lLLHHHHHHHHHLLlllllllllllllHHHHHHHHHLLLLHHHHHHHHHHHHHHL. Query yKNQKGQGEIVSTLlpstidatgnsvsAGQLLCGGLFSTDSLSNWCAAVALAHAL. 55 ident | | | | Sbjct .HQEGAKMAVRLAG.............GLQKMVALLNKTNVKFLAITTDCLQILAy 42 DSSP .LLLLHHHHHHHLL.............HHHHHHHHLLLLLHHHHHHHHHHHHHHHl
ARM9	ARM5	4.4	41	2.2	20	DSSP lLLHHHHHHHHHLLlllllllllllllHHHHHHHHHL.LLLHHHHHHHHHHHHHHL. Query yKNQKGQGEIVSTLlpstidatgnsvsAGQLLCGGLF.STDSLSNWCAAVALAHAL. 55 ident || | | | | | | Sbjct .GNQESKLIILASG.............GPQALVNIMRtYTYEKLLWTTSRVLKVLSv 43 DSSP .LLHHHHHHHHHLL.............HHHHHHHHHHhLLLHHHHHHHHHHHHHHLl
ARM9	ARM6	4.4	40	2.2	15	DSSP llLHHHHHHHHHLLlllllllllllllHHHHHHHHHLLLLHHHHHHHHHHHHHHL. Query ykNQKGQGEIVSTLlpstidatgnsvsAGQLLCGGLFSTDSLSNWCAAVALAHAL. 55 ident || | | | | Sbjct ..CSSNKPAIVEAG.............GMQALGLHLTDPSQRLVQNCLWTLRNLSd 41 DSSP ..LLLHHHHHHHLL.............HHHHHHHHLLLLLHHHHHHHHHHHHHHHl
ARM9	ARM7	3.8	38	2	21	DSSP LLLHHhhHHHHhllllllllllllllLHHHHHHHHHLLLLHHHHHHHHHHHHHHL. Query YKNQKgqGEIVstllpstidatgnsvSAGQLLCGGLFSTDSLSNWCAAVALAHAL. 55 ident | | | | ||| | Sbjct AATKQ..EGME...............GLLGTLVQLLGSDDINVVTCAAGILSNLTc 39 DSSP LLLLL..LLHH...............HHHHHHHHHLLLLLHHHHHHHHHHHHHHHl
ARM9	ARM8	4.2	41	2.3	17	DSSP lLLHHHHHHHHHLLlllllllllllllHHHHHHHHHLL..LLHHHHHHHHHHHHHHL. Query yKNQKGQGEIVSTLlpstidatgnsvsAGQLLCGGLFS..TDSLSNWCAAVALAHAL. 55 ident | | | | || | Sbjct .NNYKNKMMVCQVG.............GIEALVRTVLRagDREDITEPAICALRHLTs 44 DSSP .LLHHHHHHHHHLL.............HHHHHHHHHHHhlLLHHHHHHHHHHHHHHLl
ARM9	ARM9	3.9	40	2.3	5	DSSP ..lLLHHHHHHHHHLLlllllllllllllHHHHHHHHHL.lLLHHHHHHHHHHHHHHL. Query ..yKNQKGQGEIVSTLlpstidatgnsvsAGQLLCGGLF.sTDSLSNWCAAVALAHAL. 55 ident | | Sbjct rhqEAEMAQNAVRLHY.............GLPVVVKLLHppSHWPLIKATVGLIRNLAl 46 DSSP lllLHHHHHHHHHHLL.............HHHHHHHLLLllLLHHHHHHHHHHHHHHHl
ARM9	ARM10	3.7	40	2	13	DSSP llLHHHHHHHHHLLlllllllllllllHHHHHHHHHLLL........LHHHHHHHHHHHH Query ykNQKGQGEIVSTLlpstidatgnsvsAGQLLCGGLFST........DSLSNWCAAVALA 52 ident | | | || Sbjct ..CPANHAPLREQG.............AIPRLVQLLVRAhqdtqrvrMEEIVEGCTGALH 45 DSSP ..LHHHHHHHHHHL.............HHHHHHHHHHHHhhllllllHHHHHHHHHHHHH DSSP HHL. Query HAL. 55 ident Sbjct ILAr 49 DSSP HHLl
ARM9	ARM11	4.8	40	2.3	18	DSSP llLHHHHHHHHHLLlllllllllllllHHHHHHHHHLLLLHHHHHHHHHHHHHHL. Query ykNQKGQGEIVSTLlpstidatgnsvsAGQLLCGGLFSTDSLSNWCAAVALAHAL. 55 ident | | | | || | Sbjct ..DVHNRIVIRGLN.............TIPLFVQLLYSPIENIQRVAAGVLCELAq 41 DSSP ..LHHHHHHHHHLL.............LHHHHHHHLLLLLHHHHHHHHHHHHHHLl
ARM9	ARM12	4.9	40	2.3	20	DSSP llLHHHHHHHHHLLlllllllllllllHHHHHHHHHLLLLHHHHHHHHHHHHHHL.. Query ykNQKGQGEIVSTLlpstidatgnsvsAGQLLCGGLFSTDSLSNWCAAVALAHAL.. 55 ident | | | | | || | Sbjct ..DKEAAEAIEAEG.............ATAPLTELLHSRNEGVATYAAAVLFRMSed 42 DSSP ..LHHHHHHHHHLL.............LHHHHHLLLLLLLHHHHHHHHHHHHHLLll
ARM10	ARM1	2.3	30	2	7	DSSP lllhhhhhhhllleellllllllEEHHHHHHHHLLLlLLHHHHHHHHHHHHHHL. Query qenatqkeqllrvqlatsignppVSLLQQCTNILSQgSKIQTRVGLLMLLCTWL. 54 ident | | Sbjct .......................TRAIPELTKLLND.EDQVVVNKAAVMVHQLSk 31 DSSP .......................LLHHHHHHHHHLL.LLHHHHHHHHHHHHHHLl
ARM10	ARM2	4.6	41	2.2	7	DSSP llLHHHHHHHLLLEelllllllleEHHHHHHHHLLLlLLHHHHHHHHHHHHHHL. Query qeNATQKEQLLRVQlatsignppvSLLQQCTNILSQgSKIQTRVGLLMLLCTWL. 54 ident | | | Sbjct ..KEASRHAIMRSP..........QMVSAIVRTMQNtNDVETARCTAGTLHNLSh 43 DSSP ..LHHHHHHHHLLH..........HHHHHHHHHHHHlLLHHHHHHHHHHHHHHHl
ARM10	ARM3	4.2	40	1.9	8	DSSP llLHHHHHHHLLLeelllllllleEHHHHHHHHLLLlLLHHHHHHHHHHHHHHL. Query qeNATQKEQLLRVqlatsignppvSLLQQCTNILSQgSKIQTRVGLLMLLCTWL. 54 ident | | | Sbjct ..HREGLLAIFKS...........GGIPALVKMLGS.PVDSVLFYAITTLHNLLl 41 DSSP ..LHHHHHHHHLL...........LHHHHHHHHHHL.LLHHHHHHHHHHHHHHHl
ARM10	ARM4	4.8	41	2.2	12	DSSP lLLHHHHHHHLLLeelllllllleEHHHHHHHHLLLlLLHHHHHHHHHHHHHHL. Query qENATQKEQLLRVqlatsignppvSLLQQCTNILSQgSKIQTRVGLLMLLCTWL. 54 ident | || | | Sbjct .HQEGAKMAVRLA...........GGLQKMVALLNK.TNVKFLAITTDCLQILAy 42 DSSP .LLLLHHHHHHHL...........LHHHHHHHHLLL.LLHHHHHHHHHHHHHHHl
ARM10	ARM5	5.5	42	1.4	17	DSSP lLLHHHHHHHLLLeelllllllleEHHHHHHHHLLLLLLHHHHHHHHHHHHHHL. Query qENATQKEQLLRVqlatsignppvSLLQQCTNILSQGSKIQTRVGLLMLLCTWL. 54 ident | | | | || | Sbjct .GNQESKLIILAS...........GGPQALVNIMRTYTYEKLLWTTSRVLKVLSv 43 DSSP .LLHHHHHHHHHL...........LHHHHHHHHHHHLLLHHHHHHHHHHHHHHLl
ARM10	ARM6	4.1	40	1.8	13	DSSP llLHHHHHHHLLLeelllllllleEHHHHHHHHLLLLlLHHHHHHHHHHHHHHL. Query qeNATQKEQLLRVqlatsignppvSLLQQCTNILSQGsKIQTRVGLLMLLCTWL. 54 ident | | | | | Sbjct ..CSSNKPAIVEA...........GGMQALGLHLTDP.SQRLVQNCLWTLRNLSd 41 DSSP ..LLLHHHHHHHL...........LHHHHHHHHLLLL.LHHHHHHHHHHHHHHHl
ARM10	ARM7	3.5	37	1.7	14	DSSP LLLHhhhHHHLlleelllllllleEHHHHHHHHLLLLlLHHHHHHHHHHHHHHL. Query QENAtqkEQLLrvqlatsignppvSLLQQCTNILSQGsKIQTRVGLLMLLCTWL. 54 ident || | | | Sbjct AATK...QEGM............eGLLGTLVQLLGSD.DINVVTCAAGILSNLTc 39 DSSP LLLL...LLLH............hHHHHHHHHHLLLL.LHHHHHHHHHHHHHHHl
ARM10	ARM8	4.6	42	1.7	12	DSSP lLLHHHHHHHLLLeelllllllleEHHHHHHHHLLL.LLLHHHHHHHHHHHHHHL. Query qENATQKEQLLRVqlatsignppvSLLQQCTNILSQ.GSKIQTRVGLLMLLCTWL. 54 ident | | | | | Sbjct .NNYKNKMMVCQV...........GGIEALVRTVLRaGDREDITEPAICALRHLTs 44 DSSP .LLHHHHHHHHHL...........LHHHHHHHHHHHhLLLHHHHHHHHHHHHHHLl
ARM10	ARM9	4.9	42	1.6	12	DSSP ..lLLHHHHHHHLLLeelllllllleEHHHHHHHHLLLLLLHHHHHHHHHHHHHHL. Query ..qENATQKEQLLRVqlatsignppvSLLQQCTNILSQGSKIQTRVGLLMLLCTWL. 54 ident | | | | | Sbjct rhqEAEMAQNAVRLH...........YGLPVVVKLLHPPSHWPLIKATVGLIRNLAl 46 DSSP lllLHHHHHHHHHHL...........LHHHHHHHLLLLLLLHHHHHHHHHHHHHHHl
ARM10	ARM10	4.4	41	1.5	10	DSSP llLHHHHHHHLLLeelllllllleEHHHHHHHHLLLLL.......LHHHHHHHHHHHHHH Query qeNATQKEQLLRVqlatsignppvSLLQQCTNILSQGS.......KIQTRVGLLMLLCTW 53 ident | | | | Sbjct ..CPANHAPLREQ...........GAIPRLVQLLVRAHqdtqrvrMEEIVEGCTGALHIL 47 DSSP ..LHHHHHHHHHH...........LHHHHHHHHHHHHHhllllllHHHHHHHHHHHHHHH DSSP L. Query L. 54 ident Sbjct Ar 49 DSSP Ll
ARM10	ARM11	4.4	40	1.6	8	DSSP llLHHHHHHHLLLeelllllllleEHHHHHHHHLLLlLLHHHHHHHHHHHHHHL. Query qeNATQKEQLLRVqlatsignppvSLLQQCTNILSQgSKIQTRVGLLMLLCTWL. 54 ident | || Sbjct ..DVHNRIVIRGL...........NTIPLFVQLLYS.PIENIQRVAAGVLCELAq 41 DSSP ..LHHHHHHHHHL...........LLHHHHHHHLLL.LLHHHHHHHHHHHHHHLl
ARM10	ARM12	3.3	40	1.9	10	DSSP llLHHHHHHHLLLeelllllllleEHHHHHHHHLLLlLLHHHHHHHHHHHHHHL.. Query qeNATQKEQLLRVqlatsignppvSLLQQCTNILSQgSKIQTRVGLLMLLCTWL.. 54 ident | | | | Sbjct ..DKEAAEAIEAE...........GATAPLTELLHS.RNEGVATYAAAVLFRMSed 42 DSSP ..LHHHHHHHHHL...........LLHHHHHLLLLL.LLHHHHHHHHHHHHHLLll
ARM11	ARM1	3.3	31	1.6	19	DSSP lllhhhhhhhhllLLHHHHHHHHHHLLllllLHHHHHHHHHHHHHHHHl Query sncpiavthflhnSANVPFLTGQIAENlgeeEQLVQGLCALLLGISIYf 49 ident | || | | | Sbjct .............TRAIPELTKLLNDE....DQVVVNKAAVMVHQLSK. 31 DSSP .............LLHHHHHHHHHLLL....LHHHHHHHHHHHHHHLL.
ARM11	ARM2	6.2	43	1.8	7	DSSP llLHHHHHHHHLLLLHHHHHHHHHHLLLlllLHHHHHHHHHHHHHHHHl Query snCPIAVTHFLHNSANVPFLTGQIAENLgeeEQLVQGLCALLLGISIYf 49 ident | | | Sbjct ..KEASRHAIMRSPQMVSAIVRTMQNTN...DVETARCTAGTLHNLSH. 43 DSSP ..LHHHHHHHHLLHHHHHHHHHHHHHLL...LHHHHHHHHHHHHHHHL.
ARM11	ARM3	5.6	41	1.7	10	DSSP llLHHHHHHHHLLlLHHHHHHHHHHLLllllLHHHHHHHHHHHHHHHHl Query snCPIAVTHFLHNsANVPFLTGQIAENlgeeEQLVQGLCALLLGISIYf 49 ident | | | | Sbjct ..HREGLLAIFKS.GGIPALVKMLGSP....VDSVLFYAITTLHNLLL. 41 DSSP ..LHHHHHHHHLL.LHHHHHHHHHHLL....LHHHHHHHHHHHHHHHL.
ARM11	ARM4	5.4	42	2.1	10	DSSP lLLHHHHHHHHLLLlHHHHHHHHHHLLllllLHHHHHHHHHHHHHHHHl Query sNCPIAVTHFLHNSaNVPFLTGQIAENlgeeEQLVQGLCALLLGISIYf 49 ident | | | | Sbjct .HQEGAKMAVRLAG.GLQKMVALLNKT....NVKFLAITTDCLQILAY. 42 DSSP .LLLLHHHHHHHLL.HHHHHHHHLLLL....LHHHHHHHHHHHHHHHL.
ARM11	ARM5	6.4	43	1.4	7	DSSP lLLHHHHHHHHLLlLHHHHHHHHHHLLLlllLHHHHHHHHHHHHHHHHl Query sNCPIAVTHFLHNsANVPFLTGQIAENLgeeEQLVQGLCALLLGISIYf 49 ident | | | Sbjct .GNQESKLIILAS.GGPQALVNIMRTYT...YEKLLWTTSRVLKVLSV. 43 DSSP .LLHHHHHHHHHL.LHHHHHHHHHHHLL...LHHHHHHHHHHHHHHLL.
ARM11	ARM6	5.1	41	1.7	12	DSSP llLHHHHHHHHLLLlHHHHHHHHHHLLllllLHHHHHHHHHHHHHHHHl Query snCPIAVTHFLHNSaNVPFLTGQIAENlgeeEQLVQGLCALLLGISIYf 49 ident | | | | | Sbjct ..CSSNKPAIVEAG.GMQALGLHLTDP....SQRLVQNCLWTLRNLSD. 41 DSSP ..LLLHHHHHHHLL.HHHHHHHHLLLL....LHHHHHHHHHHHHHHHL.
ARM11	ARM7	4.3	39	2	10	DSSP lLLHHhhHHHHllLLHHHHHHHHHHLLllllLHHHHHHHHHHHHHHHHl Query sNCPIavTHFLhnSANVPFLTGQIAENlgeeEQLVQGLCALLLGISIYf 49 ident | | | | Sbjct .AATK..QEGM..EGLLGTLVQLLGSD....DINVVTCAAGILSNLTC. 39 DSSP .LLLL..LLLH..HHHHHHHHHHLLLL....LHHHHHHHHHHHHHHHL.
ARM11	ARM8	5.8	44	1.8	7	DSSP lLLHHHHHHHHLLlLHHHHHHHHHHLLLLllLHHHHHHHHHHHHHHHHl Query sNCPIAVTHFLHNsANVPFLTGQIAENLGeeEQLVQGLCALLLGISIYf 49 ident | | | Sbjct .NNYKNKMMVCQV.GGIEALVRTVLRAGD..REDITEPAICALRHLTS. 44 DSSP .LLHHHHHHHHHL.LHHHHHHHHHHHHLL..LHHHHHHHHHHHHHHLL.
ARM11	ARM9	5.2	42	1.8	7	DSSP ..lLLHHHHHHHHLLLlHHHHHHHHHHLLllllLHHHHHHHHHHHHHHHHl Query ..sNCPIAVTHFLHNSaNVPFLTGQIAENlgeeEQLVQGLCALLLGISIYf 49 ident | | | Sbjct rhqEAEMAQNAVRLHY.GLPVVVKLLHPP...sHWPLIKATVGLIRNLAL. 46 DSSP lllLHHHHHHHHHHLL.HHHHHHHLLLLL...lLHHHHHHHHHHHHHHHL.
ARM11	ARM10	5.9	45	1.8	16	DSSP llLHHHHHHHHLLlLHHHHHHHHHHL..LLLL..LLHHHHHHHHHHHHHHHHl Query snCPIAVTHFLHNsANVPFLTGQIAE..NLGE..EEQLVQGLCALLLGISIYf 49 ident || | | | | | Sbjct ..CPANHAPLREQ.GAIPRLVQLLVRahQDTQrvRMEEIVEGCTGALHILAR. 49 DSSP ..LHHHHHHHHHH.LHHHHHHHHHHHhhHLLLllLHHHHHHHHHHHHHHHLL.
ARM11	ARM11	6.1	41	1.4	10	DSSP llLHHHHHHHHLLLlHHHHHHHHHHLLllllLHHHHHHHHHHHHHHHHl Query snCPIAVTHFLHNSaNVPFLTGQIAENlgeeEQLVQGLCALLLGISIYf 49 ident | | | | Sbjct ..DVHNRIVIRGLN.TIPLFVQLLYSP....IENIQRVAAGVLCELAQ. 41 DSSP ..LHHHHHHHHHLL.LHHHHHHHLLLL....LHHHHHHHHHHHHHHLL.
ARM11	ARM12	4.9	41	1.7	15	DSSP llLHHHHHHHHLLLlHHHHHHHHHHLLllllLHHHHHHHHHHHHHHHHl Query snCPIAVTHFLHNSaNVPFLTGQIAENlgeeEQLVQGLCALLLGISIYf 49 ident | || | | | Sbjct ..DKEAAEAIEAEG.ATAPLTELLHSR....NEGVATYAAAVLFRMSEd 42 DSSP ..LHHHHHHHHHLL.LHHHHHLLLLLL....LHHHHHHHHHHHHHLLLl
USO	ARM1	0.6	27	2.4	15	DSSP lllllllllhhhhhhhhhhhllhHHHHHHHHLLlllllhhhhllllllllllhhhllllh Query ndnslesymkeklkqliekrigkENFIEKLGFIskhelysrasqkpqpnfpspeymifdh 60 ident | | Sbjct .......................TRAIPELTKL.........................ln 12 DSSP .......................LLHHHHHHHH.........................hl DSSP hHHHHHHHHHHHHHHHLL. Query eFTKLVKELEGVITKAIY. 78 ident | | Sbjct dEDQVVVNKAAVMVHQLSk 31 DSSP lLLHHHHHHHHHHHHHHLl
USO	ARM2	2	41	2.7	7	DSSP llLHHHHHHHHLLEelllleEHHHHHHHHHLLllLLHHHHHHHHHHHHHHL. Query rgCQVNQDYFASVNapspprPAIVVLLMSMVNerQPFVLRCAVLYCFQCFL. 51 ident | | Sbjct ..KEASRHAIMRSP......QMVSAIVRTMQN.tNDVETARCTAGTLHNLSh 43 DSSP ..LHHHHHHHHLLH......HHHHHHHHHHHH.lLLHHHHHHHHHHHHHHHl
USO	ARM3	1.8	40	2.6	13	DSSP llLHHHHHHHHLLeelllleEHHHHHHHHHLLllLLHHHHHHHHHHHHHHL. Query rgCQVNQDYFASVnapspprPAIVVLLMSMVNerQPFVLRCAVLYCFQCFL. 51 ident | | | Sbjct ..HREGLLAIFKS.......GGIPALVKMLGS..PVDSVLFYAITTLHNLLl 41 DSSP ..LHHHHHHHHLL.......LHHHHHHHHHHL..LLHHHHHHHHHHHHHHHl
USO	ARM4	2.2	41	2.5	10	DSSP lLLHHHHHHHHLLeelllleEHHHHHHHHHLLllLLHHHHHHHHHHHHHHL. Query rGCQVNQDYFASVnapspprPAIVVLLMSMVNerQPFVLRCAVLYCFQCFL. 51 ident | | Sbjct .HQEGAKMAVRLA.......GGLQKMVALLNK..TNVKFLAITTDCLQILAy 42 DSSP .LLLLHHHHHHHL.......LHHHHHHHHLLL..LLHHHHHHHHHHHHHHHl
USO	ARM5	2.6	41	2.7	10	DSSP lLLHHHHHHHHLLeelllleEHHHHHHHHHLLLlLLHHHHHHHHHHHHHHL. Query rGCQVNQDYFASVnapspprPAIVVLLMSMVNErQPFVLRCAVLYCFQCFL. 51 ident | | | | | Sbjct .GNQESKLIILAS.......GGPQALVNIMRTY.TYEKLLWTTSRVLKVLSv 43 DSSP .LLHHHHHHHHHL.......LHHHHHHHHHHHL.LLHHHHHHHHHHHHHHLl
USO	ARM6	1.3	37	3	8	DSSP llLHHHHHHHHLLeelllleEHHHHHHHHHLLLllLHHHHHHHHHHHHHHL. Query rgCQVNQDYFASVnapspprPAIVVLLMSMVNErqPFVLRCAVLYCFQCFL. 51 ident | | | | | Sbjct ..CSSNKPAIVEA.......GGMQALGLHLTDP..SQRLVQNCLWTLRNLSd 41 DSSP ..LLLHHHHHHHL.......LHHHHHHHHLLLL..LHHHHHHHHHHHHHHHl
USO	ARM7	1.4	35	3.1	14	DSSP lLLHHhhHHHHlleelllleEHHHHHHHHHLLLllLHHHHHHHHHHHHHHL. Query rGCQVnqDYFAsvnapspprPAIVVLLMSMVNErqPFVLRCAVLYCFQCFL. 51 ident | Sbjct .AATK..QEGM........eGLLGTLVQLLGSD..DINVVTCAAGILSNLTc 39 DSSP .LLLL..LLLH........hHHHHHHHHHLLLL..LHHHHHHHHHHHHHHHl
USO	ARM8	2.2	41	2.6	10	DSSP lLLHHHHHHHHLLeelllleEHHHHHHHHHLLlLLLHHHHHHHHHHHHHHL. Query rGCQVNQDYFASVnapspprPAIVVLLMSMVNeRQPFVLRCAVLYCFQCFL. 51 ident | | | | Sbjct .NNYKNKMMVCQV.......GGIEALVRTVLRaGDREDITEPAICALRHLTs 44 DSSP .LLHHHHHHHHHL.......LHHHHHHHHHHHhLLLHHHHHHHHHHHHHHLl
USO	ARM9	2.2	42	2.9	10	DSSP lllllllLLHHHHHHHHHHHLLHhHHHHHHHLLLllllhhhhllllllllllhhhllllh Query ndnslesYMKEKLKQLIEKRIGKeNFIEKLGFISkhelysrasqkpqpnfpspeymifdh 60 ident | | || Sbjct .....rhQEAEMAQNAVRLHYGL.PVVVKLLHPP.......................... 28 DSSP .....llLLHHHHHHHHHHLLHH.HHHHHLLLLL.......................... DSSP hhHHHHHHHHHHHHHHLL. Query efTKLVKELEGVITKAIY. 78 ident Sbjct .sHWPLIKATVGLIRNLAl 46 DSSP .lLHHHHHHHHHHHHHHHl
USO	ARM10	2.7	48	3.1	8	DSSP lllllllllHHHHHHHHHHhLLHHHHHHHHHLLLLLlLHHHhllllllllllhhhllllh Query ndnslesymKEKLKQLIEKrIGKENFIEKLGFISKHeLYSRasqkpqpnfpspeymifdh 60 ident | | | Sbjct .........CPANHAPLRE.QGAIPRLVQLLVRAHQ.DTQR................... 30 DSSP .........LHHHHHHHHH.HLHHHHHHHHHHHHHH.LLLL................... DSSP HHHHHHHHHHHHHHHHLL. Query EFTKLVKELEGVITKAIY. 78 ident | Sbjct VRMEEIVEGCTGALHILAr 49 DSSP LLHHHHHHHHHHHHHHHLl
USO	ARM11	1.8	38	2.6	5	DSSP lllllllllHHHHHHHHHHHLlhhhHHHH.HHLLLllllhhhhllllllllllhhhllll Query ndnslesymKEKLKQLIEKRIgkenFIEK.LGFISkhelysrasqkpqpnfpspeymifd 59 ident | | Sbjct .........DVHNRIVIRGLN....TIPLfVQLLY......................... 22 DSSP .........LHHHHHHHHHLL....LHHHhHHHLL......................... DSSP hhHHHHHHHHHHHHHHHLL. Query heFTKLVKELEGVITKAIY. 78 ident Sbjct .sPIENIQRVAAGVLCELAq 41 DSSP .lLLHHHHHHHHHHHHHHLl
USO	ARM12	1	40	3	13	DSSP lllllllllHHHHHHHHHHHlLHHHHHHHHHLLLllllhhhhllllllllllhhhllllh Query ndnslesymKEKLKQLIEKRiGKENFIEKLGFISkhelysrasqkpqpnfpspeymifdh 60 ident || | | Sbjct .........DKEAAEAIEAE.GATAPLTELLHSR.......................... 24 DSSP .........LHHHHHHHHHL.LLHHHHHLLLLLL.......................... DSSP hhHHHHHHHHHHHHHHLL.. Query efTKLVKELEGVITKAIY.. 78 ident | Sbjct ..NEGVATYAAAVLFRMSed 42 DSSP ..LHHHHHHHHHHHH…
