# Supplementary material for: Armadillo Motifs Involved in Vesicular Transport
Source: PLoS One. 2010 Feb 1;5(2):e8991. doi: 10.1371/journal.pone.0008991 (PMC2813876; doi:10.1371/journal.pone.0008991)
Supplement: Table S2 — Structure-based alignment of p115 repeats (0.05 MB XLS) [file pone.0008991.s002.xls]

## Sheet: Tabelle1
2w3c (p115)	2w3c (p115)	Z-Score	Aligned residues	RMSD [Å]	Seq. Identity [%]	Structure based alignment
ARM2	ARM3	1.9	31	3	10	DSSP .LLLLLLL.....lhhhHHHHhhLLLLHHHHHHHHHHHHHHHL. Query .LEVGIQA.....mehlIHVLqtDRSDSEIIGYALDTLYNIIS. 37 ident | | | Sbjct nSQFTEIFikqqenvtlLLSL.lEEFDFHVRWPGVKLLTSLLKq 43 DSSP lLHHHHHHhhllhhhhhHHHH.lLLLLHHHHHHHHHHHHHHHHl
ARM2	ARM4	2.7	33	1.9	15	DSSP .....lLLLL...LLLHHHHHHHHhlLLLHHHHHHHHHHHHHHHl Query .....lEVGI...QAMEHLIHVLQtdRSDSEIIGYALDTLYNIIs 37 ident | | | | | Sbjct lgpqvqQIILvspMGVSRLMDLLA..DSREVIRNDGVLLLQALT. 42 DSSP lhhhhhHHHHhllLHHHHHHHHHH..LLLHHHHHHHHHHHHHHL.
ARM2	ARM5	1.7	35	3	14	DSSP ..LLLL.LLLL.HHHHHHHHH.LLLL.....hHHHHHHHHHHHHHHl Query ..LEVG.IQAM.EHLIHVLQT.DRSD.....sEIIGYALDTLYNIIs 37 ident | | | | | Sbjct rsNGAIqKIVAfENAFERLLDiISEEgnsdggIVVEDCLILLQNLL. 46 DSSP llLHHHhHHHHhLLHHHHHHHhHHHLlhhhllHHHHHHHHHHHHHL.
ARM2	ARM6	2.2	33	2.8	3	DSSP .......LLLL..LLLLHHhHHHHHH..llLLHHHHHHHHHHHHHHHl Query .......LEVG..IQAMEHlIHVLQT..drSDSEIIGYALDTLYNIIs 37 ident | Sbjct knnnsnqNFFKegSYIQRM.KPWFEVgwsaQKVTNLHLMLQLVRVLV. 46 DSSP lllhhhhHHHHhlLLHHHH.LHHHLLlllhHHHHHHHHHHHHHHHHL.
ARM2	ARM7	2	30	1.8	20	DSSP ............llLLLL..llhHHHHHHHhLLLL.HHHHHHHHHHHHHHHl Query ............leVGIQ..ameHLIHVLQtDRSD.SEIIGYALDTLYNIIs 37 ident | | | | | | Sbjct sptnppgatsscqkAMFQcgllqQLCTILM.ATGVpADILTETINTVSEVI. 50 DSSP lllllhhhhhhhhhHHHHllhhhHHHHHHH.LLLLlHHHHHHHHHHHHHHL.
ARM2	ARM8	1.5	34	2.8	9	DSSP ..LLLL.LLLL.........HHHHHHHHH...llLLHHHHHHHHHHHHHHHl Query ..LEVG.IQAM.........EHLIHVLQT...drSDSEIIGYALDTLYNIIs 37 ident | | | Sbjct rgCQVNqDYFAsvnapspprPAIVVLLMSmvnerQPFVLRCAVLYCFQCFL. 51 DSSP llLHHHhHHHHlleelllleEHHHHHHHHhllllLLHHHHHHHHHHHHHHL.
ARM2	ARM9	0.2	26	2.5	8	DSSP llLLLLLLHHHHHHHHH.......llllhhHHHH.............hhHHHHHHHl Query leVGIQAMEHLIHVLQT.......drsdseIIGY.............alDTLYNIIs 37 ident | | Sbjct .yKNQKGQGEIVSTLLPstidatgnsvsagQLLCgglfstdslsnwcaaVALAHAL. 55 DSSP .lLLHHHHHHHHHLLLLlllllllllllhhHHHHhhhllllhhhhhhhhHHHHHHL.
ARM2	ARM10	1.6	33	2.4	12	DSSP ......llLLLLL..........lHHHHHHHHHLL..LLHHHHHHHHHHHHHHHl Query ......leVGIQA..........mEHLIHVLQTDR..SDSEIIGYALDTLYNIIs 37 ident | | | | Sbjct qenatqkeQLLRVqlatsignppvSLLQQCTNILSqgSKIQTRVGLLMLLCTWL. 54 DSSP lllhhhhhHHLLLeelllllllleEHHHHHHHHLLllLLHHHHHHHHHHHHHHL.
ARM2	ARM11	2.8	30	1.8	13	DSSP ......lLLLL...llLHHHHHHHH..hlllLHHHHHHHHHHHHHHHL. Query ......lEVGI...qaMEHLIHVLQ..tdrsDSEIIGYALDTLYNIIS. 37 ident | | | | Sbjct sncpiavTHFLhnsanVPFLTGQIAenlgeeEQLVQGLCALLLGISIYf 49 DSSP lllhhhhHHHHllllhHHHHHHHHHllllllLHHHHHHHHHHHHHHHHl
ARM2	USO	1.4	37	2.7	14	DSSP ...................LLLLLLLLHHHHHHHHH..LLLLH................. Query ...................LEVGIQAMEHLIHVLQT..DRSDS................. 22 ident | | | Sbjct ndnslesymkeklkqliekRIGKENFIEKLGFISKHelYSRASqkpqpnfpspeymifdh 60 DSSP lllllllllhhhhhhhhhhHLLHHHHHHHHHLLLLLllHHHHLlllllllllhhhllllh DSSP HHHHHHHHHHHHHHL... Query EIIGYALDTLYNIIS... 37 ident | | Sbjct EFTKLVKELEGVITKaiy 78 DSSP HHHHHHHHHHHHHHHhll
ARM3	ARM4	5.4	40	1.4	30	DSSP .lLHHHHHHHHLLHHHHHHHHHLLLLLHHHHHHHHHHHHHHHhl Query .nSQFTEIFIKQQENVTLLLSLLEEFDFHVRWPGVKLLTSLLkq 43 ident | | | | || | || || | Sbjct lgPQVQQIILVSPMGVSRLMDLLADSREVIRNDGVLLLQALT.. 42 DSSP lhHHHHHHHHHLLLHHHHHHHHHHLLLHHHHHHHHHHHHHHL..
ARM3	ARM5	4.7	39	1.5	23	DSSP ..lLHHHHHHHHLLhHHHHHHHHLLLL....LHHHHHHHHHHHHHHHhl Query ..nSQFTEIFIKQQeNVTLLLSLLEEF....DFHVRWPGVKLLTSLLkq 43 ident | || | | || || Sbjct rsnGAIQKIVAFEN.AFERLLDIISEEgnsdGGIVVEDCLILLQNLL.. 46 DSSP lllHHHHHHHHHLL.HHHHHHHHHHHLlhhhLLHHHHHHHHHHHHHL..
ARM3	ARM6	4.1	37	1.2	11	DSSP ..lLHHHHHHHHLLhHHHHHHHHLL....llLHHHHHHHHHHHHHHHhl Query ..nSQFTEIFIKQQeNVTLLLSLLE....efDFHVRWPGVKLLTSLLkq 43 ident | | | | Sbjct knnNSNQNFFKEGS.YIQRMKPWFEvgwsaqKVTNLHLMLQLVRVLV.. 46 DSSP lllHHHHHHHHHLL.LHHHHLHHHLllllhhHHHHHHHHHHHHHHHL..
ARM3	ARM7	4.3	39	1.9	8	DSSP ........lLHHHHHHHHLLhHHHHHHHHLLL..LLHHHHHHHHHHHHHHHhl Query ........nSQFTEIFIKQQeNVTLLLSLLEE..FDFHVRWPGVKLLTSLLkq 43 ident | | | Sbjct sptnppgatSSCQKAMFQCG.LLQQLCTILMAtgVPADILTETINTVSEVI.. 50 DSSP lllllhhhhHHHHHHHHHLL.HHHHHHHHHHLllLLHHHHHHHHHHHHHHL..
ARM3	ARM8	5.1	40	1.8	15	DSSP ..lLHHHHHHHHLL......HHHHHHHHHLLL..LLHHHHHHHHHHHHHHHhl Query ..nSQFTEIFIKQQ......ENVTLLLSLLEE..FDFHVRWPGVKLLTSLLkq 43 ident | || | | | Sbjct rgcQVNQDYFASVNapspprPAIVVLLMSMVNerQPFVLRCAVLYCFQCFL.. 51 DSSP lllHHHHHHHHLLEelllleEHHHHHHHHHLLllLLHHHHHHHHHHHHHHL..
ARM3	ARM9	4.1	40	2.2	18	DSSP ..lLHHHHHHHHLL............HHHHHHHHHLLLLLHHHHHHHHHHHHHHHhl Query ..nSQFTEIFIKQQ............ENVTLLLSLLEEFDFHVRWPGVKLLTSLLkq 43 ident || | | | | | Sbjct yknQKGQGEIVSTLlpstidatgnsvSAGQLLCGGLFSTDSLSNWCAAVALAHAL.. 55 DSSP lllHHHHHHHHHLLllllllllllllLHHHHHHHHHLLLLHHHHHHHHHHHHHHL..
ARM3	ARM10	4.9	40	1.8	18	DSSP ..lLHHHHHHHHLL..........HHHHHHHHHLLL.LLHHHHHHHHHHHHHHHhl Query ..nSQFTEIFIKQQ..........ENVTLLLSLLEE.FDFHVRWPGVKLLTSLLkq 43 ident | | | | || | Sbjct qenATQKEQLLRVQlatsignppvSLLQQCTNILSQgSKIQTRVGLLMLLCTWL.. 54 DSSP lllHHHHHHHLLLEelllllllleEHHHHHHHHLLLlLLHHHHHHHHHHHHHHL..
ARM3	ARM11	6.3	42	1.4	19	DSSP ..lLHHHHHHHHLLHHHHHHHHHLLLL....LHHHHHHHHHHHHHHHHL Query ..nSQFTEIFIKQQENVTLLLSLLEEF....DFHVRWPGVKLLTSLLKQ 43 ident | || | | | || Sbjct sncPIAVTHFLHNSANVPFLTGQIAENlgeeEQLVQGLCALLLGISIYF 49 DSSP lllHHHHHHHHLLLLHHHHHHHHHHLLllllLHHHHHHHHHHHHHHHHL
ARM3	USO	2.1	39	2.7	8	DSSP .........lLHHHHHHH...HLLHHHHHHHHHLL......................... Query .........nSQFTEIFI...KQQENVTLLLSLLE......................... 23 ident | Sbjct ndnslesymkEKLKQLIEkriGKENFIEKLGFISKhelysrasqkpqpnfpspeymifdh 60 DSSP lllllllllhHHHHHHHHhhlLHHHHHHHHHLLLLlllhhhhllllllllllhhhllllh DSSP lLLHHHHHHHHHHHHHHHhl Query eFDFHVRWPGVKLLTSLLkq 43 ident | | Sbjct eFTKLVKELEGVITKAIY.. 78 DSSP hHHHHHHHHHHHHHHHLL…
ARM4	ARM5	3.8	40	2.1	25	DSSP .LHHHHHHHHHHLlLHHHHHHHHHH....lLLHHHHHHHHHHHHHHL Query .LGPQVQQIILVSpMGVSRLMDLLA....dSREVIRNDGVLLLQALT 42 ident | | || | | ||| | Sbjct rSNGAIQKIVAFE.NAFERLLDIISeegnsDGGIVVEDCLILLQNLL 46 DSSP lLLHHHHHHHHHL.LHHHHHHHHHHhllhhHLLHHHHHHHHHHHHHL
ARM4	ARM6	4.1	39	1.6	10	DSSP .LHHHHHHHHHHLLlHHHHHHHHHH....llLHHHHHHHHHHHHHHL Query .LGPQVQQIILVSPmGVSRLMDLLA....dsREVIRNDGVLLLQALT 42 ident | | | | Sbjct kNNNSNQNFFKEGS.YIQRMKPWFEvgwsaqKVTNLHLMLQLVRVLV 46 DSSP lLLHHHHHHHHHLL.LHHHHLHHHLllllhhHHHHHHHHHHHHHHHL
ARM4	ARM7	4.7	41	1.7	10	DSSP .......LHHHHHHHHHHLlLHHHHHHHHHHL..LLHHHHHHHHHHHHHHL Query .......LGPQVQQIILVSpMGVSRLMDLLAD..SREVIRNDGVLLLQALT 42 ident | | | | Sbjct sptnppgATSSCQKAMFQC.GLLQQLCTILMAtgVPADILTETINTVSEVI 50 DSSP lllllhhHHHHHHHHHHHL.LHHHHHHHHHHLllLLHHHHHHHHHHHHHHL
ARM4	ARM8	4.6	42	2	12	DSSP .LHHHHHHHHHHLL......LHHHHHHHHHHL..LLHHHHHHHHHHHHHHL Query .LGPQVQQIILVSP......MGVSRLMDLLAD..SREVIRNDGVLLLQALT 42 ident | | | | | Sbjct rGCQVNQDYFASVNapspprPAIVVLLMSMVNerQPFVLRCAVLYCFQCFL 51 DSSP lLLHHHHHHHHLLEelllleEHHHHHHHHHLLllLLHHHHHHHHHHHHHHL
ARM4	ARM9	4	41	2.3	12	DSSP .LHHHHHHHHHHL............lLHHHHHHHHHHLLLHHHHHHHHHHHHHHL Query .LGPQVQQIILVS............pMGVSRLMDLLADSREVIRNDGVLLLQALT 42 ident | | | | | Sbjct yKNQKGQGEIVSTllpstidatgnsvSAGQLLCGGLFSTDSLSNWCAAVALAHAL 55 DSSP lLLHHHHHHHHHLlllllllllllllLHHHHHHHHHLLLLHHHHHHHHHHHHHHL
ARM4	ARM10	4.5	42	1.9	14	DSSP .LHHHHHHHHHHLL..........LHHHHHHHHHHL.LLHHHHHHHHHHHHHHL Query .LGPQVQQIILVSP..........MGVSRLMDLLAD.SREVIRNDGVLLLQALT 42 ident | | | | || Sbjct qENATQKEQLLRVQlatsignppvSLLQQCTNILSQgSKIQTRVGLLMLLCTWL 54 DSSP lLLHHHHHHHLLLEelllllllleEHHHHHHHHLLLlLLHHHHHHHHHHHHHHL
ARM4	ARM11	4.6	42	2	19	DSSP .LHHHHHHHHHHLLLHHHHHHHHHHLL....LHHHHHHHHHHHHHHL.. Query .LGPQVQQIILVSPMGVSRLMDLLADS....REVIRNDGVLLLQALT.. 42 ident | | | | | ||| Sbjct sNCPIAVTHFLHNSANVPFLTGQIAENlgeeEQLVQGLCALLLGISIyf 49 DSSP lLLHHHHHHHHLLLLHHHHHHHHHHLLllllLHHHHHHHHHHHHHHHhl
ARM4	USO	2.6	42	2.5	12	DSSP ........LHHHHHHHHHHLLLHHHHHHHHHHLL.......................... Query ........LGPQVQQIILVSPMGVSRLMDLLADS.......................... 26 ident | | | | Sbjct ndnslesyMKEKLKQLIEKRIGKENFIEKLGFISkhelysrasqkpqpnfpspeymifdh 60 DSSP llllllllLHHHHHHHHHHHLLHHHHHHHHHLLLllllhhhhllllllllllhhhllllh DSSP ..LHHHHHHHHHHHHHHL Query ..REVIRNDGVLLLQALT 42 ident | Sbjct efTKLVKELEGVITKAIY 78 DSSP hhHHHHHHHHHHHHHHLL
ARM5	ARM6	4.6	42	2.4	14	DSSP LLLHHHHHHHHHLLHHHHHHHHHHHllhhHLLHHHHHHHHHHHHHL Query RSNGAIQKIVAFENAFERLLDIISEegnsDGGIVVEDCLILLQNLL 46 ident | | | | | | Sbjct KNNNSNQNFFKEGSYIQRMKPWFEVgwsaQKVTNLHLMLQLVRVLV 46 DSSP LLLHHHHHHHHHLLLHHHHLHHHLLlllhHHHHHHHHHHHHHHHHL
ARM5	ARM7	4.7	42	2.6	10	DSSP ......lLLHHHHHHHHHLLHHHHHHHHHHHllhHHLL.HHHHHHHHHHHHHL Query ......rSNGAIQKIVAFENAFERLLDIISEegnSDGG.IVVEDCLILLQNLL 46 ident || | | Sbjct sptnppgATSSCQKAMFQCGLLQQLCTILMA...TGVPaDILTETINTVSEVI 50 DSSP lllllhhHHHHHHHHHHHLLHHHHHHHHHHL...LLLLhHHHHHHHHHHHHHL
ARM5	ARM8	5.9	44	2	23	DSSP LLLHHHHHHHHHL.......LHHHHHHHHHHHLLHhhLLHHHHHHHHHHHHHL Query RSNGAIQKIVAFE.......NAFERLLDIISEEGNsdGGIVVEDCLILLQNLL 46 ident | | | | || | | | | Sbjct RGCQVNQDYFASVnapspprPAIVVLLMSMVNERQ..PFVLRCAVLYCFQCFL 51 DSSP LLLHHHHHHHHLLeelllleEHHHHHHHHHLLLLL..LHHHHHHHHHHHHHHL
ARM5	ARM9	4.5	42	2	14	DSSP LLLHHHHHHHHHLL.............HHHHHHHHHHHLlhhhLLHHHHHHHHHHHHHL Query RSNGAIQKIVAFEN.............AFERLLDIISEEgnsdGGIVVEDCLILLQNLL 46 ident | | | | | | Sbjct YKNQKGQGEIVSTLlpstidatgnsvsAGQLLCGGLFST....DSLSNWCAAVALAHAL 55 DSSP LLLHHHHHHHHHLLlllllllllllllHHHHHHHHHLLL....LHHHHHHHHHHHHHHL
ARM5	ARM10	5.1	43	1.5	16	DSSP LLLHHHHHHHHHL...........LHHHHHHHHHHHLLhhhLLHHHHHHHHHHHHHL Query RSNGAIQKIVAFE...........NAFERLLDIISEEGnsdGGIVVEDCLILLQNLL 46 ident | | | | || | Sbjct QENATQKEQLLRVqlatsignppvSLLQQCTNILSQGS...KIQTRVGLLMLLCTWL 54 DSSP LLLHHHHHHHLLLeelllllllleEHHHHHHHHLLLLL...LHHHHHHHHHHHHHHL
ARM5	ARM11	6.1	44	2.2	16	DSSP LLLHHHHHHHHHL.LHHHHHHHHHHHLLhhHLLHHHHHHHHHHHHHL.. Query RSNGAIQKIVAFE.NAFERLLDIISEEGnsDGGIVVEDCLILLQNLL.. 46 ident | | | | | || Sbjct SNCPIAVTHFLHNsANVPFLTGQIAENLgeEEQLVQGLCALLLGISIyf 49 DSSP LLLHHHHHHHHLLlLHHHHHHHHHHLLLllLLHHHHHHHHHHHHHHHhl
ARM5	USO	2.2	42	3	5	DSSP .......lLLHHHHHHHHH.LLHHHHHHHHHHHLL........................h Query .......rSNGAIQKIVAF.ENAFERLLDIISEEG........................n 28 ident Sbjct ndnslesyMKEKLKQLIEKrIGKENFIEKLGFISKhelysrasqkpqpnfpspeymifdh 60 DSSP llllllllLHHHHHHHHHHhLLHHHHHHHHHLLLLlllhhhhllllllllllhhhllllh DSSP hhLLHHHHHHHHHHHHHL Query sdGGIVVEDCLILLQNLL 46 ident | | Sbjct efTKLVKELEGVITKAIY 78 DSSP hhHHHHHHHHHHHHHHLL
ARM6	ARM7	2.8	40	2.3	10	DSSP LLLH..HHHHHHHHLLL....hHHHLHHHLLlllhhHHHHHHHHHHHHHHHL Query KNNN..SNQNFFKEGSY....iQRMKPWFEVgwsaqKVTNLHLMLQLVRVLV 46 ident | | | | Sbjct SPTNppGATSSCQKAMFqcgllQQLCTILMA..tgvPADILTETINTVSEVI 50 DSSP LLLLlhHHHHHHHHHHHhllhhHHHHHHHHL..lllLHHHHHHHHHHHHHHL
ARM6	ARM8	4	41	2	12	DSSP LLLHHHHHHHHHL.......LLHHHHLH.HHLLlllhhHHHHHHHHHHHHHHHL Query KNNNSNQNFFKEG.......SYIQRMKP.WFEVgwsaqKVTNLHLMLQLVRVLV 46 ident || | | | Sbjct RGCQVNQDYFASVnapspprPAIVVLLMsMVNE...rqPFVLRCAVLYCFQCFL 51 DSSP LLLHHHHHHHHLLeelllleEHHHHHHHhHLLL...llLHHHHHHHHHHHHHHL
ARM6	ARM9	2.4	39	2.5	10	DSSP LLLHHHHHHHHHLL.............lhHHHLH.HHLLlllhhHHHHHHHHHHHHHHHL Query KNNNSNQNFFKEGS.............yiQRMKP.WFEVgwsaqKVTNLHLMLQLVRVLV 46 ident | | | | Sbjct YKNQKGQGEIVSTLlpstidatgnsvsagQLLCGgLFST.....DSLSNWCAAVALAHAL 55 DSSP LLLHHHHHHHHHLLlllllllllllllhhHHHHHhHLLL.....LHHHHHHHHHHHHHHL
ARM6	ARM10	4.2	41	1.8	15	DSSP LLLHHHHHHHHHL...........LLHHHHLHHHLLlllhhHHHHHHHHHHHHHHHL Query KNNNSNQNFFKEG...........SYIQRMKPWFEVgwsaqKVTNLHLMLQLVRVLV 46 ident | | | | | | Sbjct QENATQKEQLLRVqlatsignppvSLLQQCTNILSQ...gsKIQTRVGLLMLLCTWL 54 DSSP LLLHHHHHHHLLLeelllllllleEHHHHHHHHLLL...llLHHHHHHHHHHHHHHL
ARM6	ARM11	5.1	45	1.9	13	DSSP LLLHHHHHHHHHLL.LHHHHLH.HHLLlLLHHHHHHHHHHHHHHHHHL.. Query KNNNSNQNFFKEGS.YIQRMKP.WFEVgWSAQKVTNLHLMLQLVRVLV.. 46 ident | | | | | | Sbjct SNCPIAVTHFLHNSaNVPFLTGqIAEN.LGEEEQLVQGLCALLLGISIyf 49 DSSP LLLHHHHHHHHLLLlHHHHHHHhHHLL.LLLLLHHHHHHHHHHHHHHHhl
ARM6	USO	1.1	42	3.3	12	DSSP .......llLHHHHHHH...hHLLL.HHHHLHHHLL......lLLHH...........HH Query .......knNNSNQNFF...kEGSY.IQRMKPWFEV......gWSAQ...........KV 32 ident | | Sbjct ndnslesymKEKLKQLIekriGKENfIEKLGFISKHelysrasQKPQpnfpspeymifDH 60 DSSP lllllllllHHHHHHHHhhhlLHHHhHHHHHLLLLLllhhhhlLLLLlllllhhhlllLH DSSP HHHHHHHHHHHHHL.... Query TNLHLMLQLVRVLV.... 46 ident | | | Sbjct EFTKLVKELEGVITkaiy 78 DSSP HHHHHHHHHHHHHHhhll
ARM7	ARM8	4.9	42	1.4	7	DSSP lllllhhhHHHHHHHHHHL.......LHHHHHHHHHHLLLLLHHHHHHHHHHHHHHL Query sptnppgaTSSCQKAMFQC.......GLLQQLCTILMATGVPADILTETINTVSEVI 50 ident | | | Sbjct ......rgCQVNQDYFASVnapspprPAIVVLLMSMVNERQPFVLRCAVLYCFQCFL 51 DSSP ......llLHHHHHHHHLLeelllleEHHHHHHHHHLLLLLLHHHHHHHHHHHHHHL
ARM7	ARM9	3.1	41	2.2	12	DSSP lllllhhHHHHHHHHHHHLL.............HHHHHHHHHHLllLLHHHHHHHHHHHH Query sptnppgATSSCQKAMFQCG.............LLQQLCTILMAtgVPADILTETINTVS 47 ident | | || | Sbjct ......yKNQKGQGEIVSTLlpstidatgnsvsAGQLLCGGLFS..TDSLSNWCAAVALA 52 DSSP ......lLLHHHHHHHHHLLlllllllllllllHHHHHHHHHLL..LLHHHHHHHHHHHH DSSP HHL Query EVI 50 ident Sbjct HAL 55 DSSP HHL
ARM7	ARM10	4.5	42	1.5	14	DSSP lllllhhHHHHHHHHHHHL...........LHHHHHHHHHHLLlLLHHHHHHHHHHHHHH Query sptnppgATSSCQKAMFQC...........GLLQQLCTILMATgVPADILTETINTVSEV 49 ident |||| || Sbjct ......qENATQKEQLLRVqlatsignppvSLLQQCTNILSQG.SKIQTRVGLLMLLCTW 53 DSSP ......lLLHHHHHHHLLLeelllllllleEHHHHHHHHLLLL.LLHHHHHHHHHHHHHH DSSP L Query I 50 ident Sbjct L 54 DSSP L
ARM7	ARM11	4.6	42	1.9	5	DSSP lllllhhHHHHHHHHHHHLL.HHHHHHHHHHLLL..lLHHHHHHHHHHHHHHL.. Query sptnppgATSSCQKAMFQCG.LLQQLCTILMATG..vPADILTETINTVSEVI.. 50 ident | | Sbjct ......sNCPIAVTHFLHNSaNVPFLTGQIAENLgeeEQLVQGLCALLLGISIyf 49 DSSP ......lLLHHHHHHHHLLLlHHHHHHHHHHLLLlllLHHHHHHHHHHHHHHHhl
ARM7	USO	3.3	48	3.7	2	DSSP lLLLLH..HHHHHHHHHHHHLLHH.HHHHHHHHLLL........................ Query sPTNPP..GATSSCQKAMFQCGLL.QQLCTILMATG........................ 33 ident | Sbjct .NDNSLesYMKEKLKQLIEKRIGKeNFIEKLGFISKhelysrasqkpqpnfpspeymifd 59 DSSP .LLLLLllLLHHHHHHHHHHHLLHhHHHHHHHLLLLlllhhhhllllllllllhhhllll DSSP ..lLHHHHHHHHHHHHHHL Query ..vPADILTETINTVSEVI 50 ident Sbjct hefTKLVKELEGVITKAIY 78 DSSP hhhHHHHHHHHHHHHHHLL
ARM8	ARM9	5.3	46	2.6	13	DSSP LLLHHHHHHHHLL......eelLLLEEHHHHHHHHHLLLllLHHHHHHHHHHHHHHL Query RGCQVNQDYFASV......napSPPRPAIVVLLMSMVNErqPFVLRCAVLYCFQCFL 51 ident | | | | | | Sbjct YKNQKGQGEIVSTllpstidatGNSVSAGQLLCGGLFST..DSLSNWCAAVALAHAL 55 DSSP LLLHHHHHHHHHLlllllllllLLLLLHHHHHHHHHLLL..LHHHHHHHHHHHHHHL
ARM8	ARM10	7.5	50	1.1	12	DSSP LLLHHHHHHHHLLEELL....LLEEHHHHHHHHHLLLlLLHHHHHHHHHHHHHHL Query RGCQVNQDYFASVNAPS....PPRPAIVVLLMSMVNErQPFVLRCAVLYCFQCFL 51 ident | || | | | Sbjct QENATQKEQLLRVQLATsignPPVSLLQQCTNILSQG.SKIQTRVGLLMLLCTWL 54 DSSP LLLHHHHHHHLLLEELLllllLLEEHHHHHHHHLLLL.LLHHHHHHHHHHHHHHL
ARM8	ARM11	6.9	44	1.2	7	DSSP LLLHHHHHHHHLLEelllleEHHHHHHHHHLLLL..lLHHHHHHHHHHHHHHL.. Query RGCQVNQDYFASVNapspprPAIVVLLMSMVNER..qPFVLRCAVLYCFQCFL.. 51 ident | | | Sbjct SNCPIAVTHFLHNS......ANVPFLTGQIAENLgeeEQLVQGLCALLLGISIyf 49 DSSP LLLHHHHHHHHLLL......LHHHHHHHHHHLLLlllLHHHHHHHHHHHHHHHhl
ARM8	USO	2	41	3.7	5	DSSP .......llLHHHHHHH..hLLEElllleEHHHHHHHHhLLLL................. Query .......rgCQVNQDYF..aSVNApspprPAIVVLLMSmVNER................. 34 ident | | Sbjct ndnslesymKEKLKQLIekrIGKE.....NFIEKLGFI.SKHElysrasqkpqpnfpspe 54 DSSP lllllllllHHHHHHHHhhhLLHH.....HHHHHHHLL.LLLLlhhhhllllllllllhh DSSP .......lLHHHHHHHHHHHHHHL Query .......qPFVLRCAVLYCFQCFL 51 ident Sbjct ymifdhefTKLVKELEGVITKAIY 78 DSSP hllllhhh…
ARM9	ARM10	4.9	49	3.3	14	DSSP LLLHHHHHHHHHLllllllLLLLLLLLHHHHHHHHHLL.LLHHHHHHHHHHHHHHL Query YKNQKGQGEIVSTllpstiDATGNSVSAGQLLCGGLFS.TDSLSNWCAAVALAHAL 55 ident | || | | | | Sbjct QENATQKEQLLRV..qlatSIGNPPVSLLQQCTNILSQgSKIQTRVGLLMLLCTWL 54 DSSP LLLHHHHHHHLLL..eellLLLLLLEEHHHHHHHHLLLlLLHHHHHHHHHHHHHHL
ARM9	ARM11	4.8	43	2.2	12	DSSP LLLHHHHHHHHHLLllllllllllllLHHHHHHHHHLLL....LHHHHHHHHHHHHHHL. Query YKNQKGQGEIVSTLlpstidatgnsvSAGQLLCGGLFST....DSLSNWCAAVALAHAL. 55 ident | | | | | Sbjct SNCPIAVTHFLHNS............ANVPFLTGQIAENlgeeEQLVQGLCALLLGISIy 48 DSSP LLLHHHHHHHHLLL............LHHHHHHHHHHLLllllLHHHHHHHHHHHHHHHh DSSP . Query . 55 ident Sbjct f 49 DSSP l
ARM9	USO	1.1	36	3.5	14	DSSP .......lLLHHHHHHHHHllllllllllllllLHHHHHHH................... Query .......yKNQKGQGEIVStllpstidatgnsvSAGQLLCG................... 34 ident | | | Sbjct ndnslesyMKEKLKQLIEK.........rigkeNFIEKLGFiskhelysrasqkpqpnfp 51 DSSP llllllllLHHHHHHHHHH.........hllhhHHHHHHHLllllllhhhhlllllllll DSSP ......hhllLLHHHHHHHHHHHHHHL Query ......glfsTDSLSNWCAAVALAHAL 55 ident | | Sbjct speymifdheFTKLVKELEGVITKAIY 7…
ARM10	ARM11	5.7	44	1.4	9	DSSP LLLHHHHHHHLLLEelllllllleEHHHHHHHHLLLLL...LHHHHHHHHHHHHHHL.. Query QENATQKEQLLRVQlatsignppvSLLQQCTNILSQGS...KIQTRVGLLMLLCTWL.. 54 ident | | || Sbjct SNCPIAVTHFLHNS..........ANVPFLTGQIAENLgeeEQLVQGLCALLLGISIyf 49 DSSP LLLHHHHHHHHLLL..........LHHHHHHHHHHLLLlllLHHHHHHHHHHHHHHHhl
ARM10	USO	2.4	42	3.1	7	DSSP .......lLLHHHHHHH.LLLEelllllllleEHHHHHHHHLLLL............... Query .......qENATQKEQL.LRVQlatsignppvSLLQQCTNILSQG............... 37 ident | | | Sbjct ndnslesyMKEKLKQLIeKRIG........keNFIEKLGFISKHElysrasqkpqpnfps 52 DSSP llllllllLHHHHHHHHhHHLL........hhHHHHHHHLLLLLLlhhhhllllllllll DSSP .........lLHHHHHHHHHHHHHHL Query .........sKIQTRVGLLMLLCTWL 54 ident Sbjct peymifdhefTKLVKELEGVITKAIY 78 DSSP …
ARM11	USO	2.6	45	3.5	11	DSSP .......lLLHHHHHHHH...LLLLHHHHHHHHHHL....................lLLL Query .......sNCPIAVTHFL...HNSANVPFLTGQIAE....................nLGE 30 ident | Sbjct ndnslesyMKEKLKQLIEkriGKENFIEKLGFISKHelysrasqkpqpnfpspeymiFDH 60 DSSP llllllllLHHHHHHHHHhhlLHHHHHHHHHLLLLLllhhhhllllllllllhhhllLLH DSSP L.LHHHHHHHHHHHHHHHhl Query E.EQLVQGLCALLLGISIyf 49 ident | || | Sbjct EfTKLVKELEGVITKAIY.. 78 DSSP HhHHHHHHHHHHHHH…
